# Supplementary material for: Dadasnake, a Snakemake implementation of DADA2 to process amplicon sequencing data for microbial ecology
Source: Gigascience. 2020 Nov 30;9(12):giaa135. doi: 10.1093/gigascience/giaa135 (PMC7702218; doi:10.1093/gigascience/giaa135)
Supplement: giaa135_Supplemental_Files [file giaa135_supplemental_files.zip]

Archive with 4 entries (4 files):
- LargeDataset.config.yaml
- SupplementaryTable2_outputs.xlsx
- supplementary_table3-groundTruthVsIdentification.xlsx
- Supp_Table1_config_explained.xlsx
