# Supplementary material for: Dadasnake, a Snakemake implementation of DADA2 to process amplicon sequencing data for microbial ecology
Source: Gigascience. 2020 Nov 30;9(12):giaa135. doi: 10.1093/gigascience/giaa135 (PMC7702218; doi:10.1093/gigascience/giaa135)
Supplement: giaa135_Supplemental_Files [file giaa135_supplemental_files.zip › LargeDataset.config.yaml]

ITSx:
  do: false
  e_val: 1e-5
  min_regions: 1
  region: ITS2
blast:
  do: false
  db_path: /data/db/ncbi/blast/db/nt/2018-09-07
  tax_db: nt
  e_val: 0.01
  tax2id: ''
  all: false
chimeras:
  remove: false
  method: consensus
  minFoldParentOverAbundance: 2
  minParentAbundance: 8
  allowOneOff: false
  minOneOffParentDistance: 4
  maxShift: 16
dada:
  band_size: 16
  errorEstimationFunction: loessErrfun
  gap_penalty: -8
  gapless: true
  homopolymer_gap_penalty: null
  kdist_cutoff: 0.42
  match: 4
  mismatch: -5
  no_error_assumptions: false
  omega_A: 1e-40
  omega_C: 1e-40
  omega_P: 1e-4
  pool: false
  priors: ''
  selfConsist: false
  use_quals: true
do_dada: true
do_postprocessing: true
do_primers: false
do_taxonomy: true
email: anna.heintz-buschart@ufz.de
error_seed: 100
filtering:
  trunc_length:
    fwd: 90
    rvs: 130
  trunc_qual: 13
  max_EE:
    fwd: 0.2
    rvs: 0.2
  minLen:
    fwd: 0
    rvs: 0
  maxLen:
    fwd: Inf
    rvs: Inf
  minQ:
    fwd: 0
    rvs: 0
  maxN: 0
  rm_phix: true
final_table_filtering:
  do: false
  keep_target_taxa: .
  target_min_length: 245
  target_max_length: 275
hand_off:
  biom: true
  phyloseq: false
outputdir: /work/heintzbu/EMP/output
pair_merging:
  just_concatenate: false
  max_mismatch: 0
  min_overlap: 12
  trim_overhang: true
paired: false
postprocessing:
  rarefaction_curve: false
  funguild:
    do: false
    funguild_db: /data/project/metaamp/DBs/amplicon/funguild_db.json
    classifier: mothur
  treeing:
    do: false
    fasttreeMP: 'module load libgomp/4.4.7

      export OMP_NUM_THREADS={threads}

      /data/project/metaamp/TOOLS/FastTreeMP'
primer_cutting:
  both_primers_in_read: false
  count: 2
  filter_if_not_match: any
  indels: --no-indels
  overlap: 10
  perc_mismatch: 0.2
primers:
  fwd:
    sequence: GTGYCAGCMGCCGCGGTAA
    name: 515F
  rvs:
    sequence: GGACTACNVGGGTWTCTAAT
    name: 806R
raw_directory: /work/heintzbu/EMP
sample_table: /work/heintzbu/EMP/samples.tsv
sequencing_direction: fwd_1
taxonomy:
  mothur:
    do: true
    db_path: /data/project/metaamp/DBs/amplicon2020
    tax_db: SILVA_138_SSURef_NR99_prok.515F.806R
    post_ITSx: false
    cutoff: 60
  decipher:
    do: false
    post_ITSx: false
    db_path: /data/project/metaamp/DBs/decipher
    tax_db: SILVA_SSU_r132_March2018.RData
    threshold: 60
    strand: top
    bootstraps: 100
    seed: 100
    look_for_species: false
    spec_db: /data/project/metaamp/DBs/decipher/silva_species_assignment_v132.fa.gz
tmp_dir: tmp
